# Supplementary material for: First Confirmed Occurrence of Ciguatera Poisoning in the UK from Imported Pinjalo Snapper (Pinjalo pinjalo)
Source: Mar Drugs. 2025 Feb 6;23(2):67. doi: 10.3390/md23020067 (PMC11857775; doi:10.3390/md23020067)
Supplement: Supplementary file 1 [file marinedrugs-23-00067-s001.zip]

Archive with 1 entries (1 files):
- marinedrugs-3426355-supplementary.pdf
